# Supplementary material for: Cryphonectriaceae associated with rust-infected Syzygium jambos in Hawaii
Source: MycoKeys. 2020 Dec 31;76:49–79. doi: 10.3897/mycokeys.76.58406 (PMC7790811; doi:10.3897/mycokeys.76.58406)
Supplement: XML Treatment for Celoporthe hauoliensis [file mycokeys.76.58406-treatment1.xml]

<!DOCTYPE tp:taxon-treatment
  PUBLIC "-//TaxonX//DTD Taxonomic Treatment Publishing DTD v0 20100105//EN" "tax-treatment-NSO.dtd">
<tp:taxon-treatment xmlns:tp="http://www.plazi.org/taxpub"><tp:treatment-meta><kwd-group><label>Taxon classification</label><kwd><named-content xmlns:xlink="http://www.w3.org/1999/xlink" content-type="kingdom">Fungi</named-content></kwd><kwd><named-content xmlns:xlink="http://www.w3.org/1999/xlink" content-type="order">Myrtales</named-content></kwd><kwd><named-content xmlns:xlink="http://www.w3.org/1999/xlink" content-type="family">Myrtaceae</named-content></kwd></kwd-group><mixed-citation publication-type="journal"><person-group><name><surname>Roux</surname><given-names>Jolanda</given-names></name><name><surname>Kamgan Nkuekam</surname><given-names>Gilbert</given-names></name><name><surname>Marincowitz</surname><given-names>Seonju</given-names></name><name><surname>van der Merwe</surname><given-names>Nicolaas A.</given-names></name><name><surname>Uchida</surname><given-names>Janice</given-names></name><name><surname>Wingfield</surname><given-names>Michael J.</given-names></name><name><surname>Chen</surname><given-names>ShuaiFei</given-names></name></person-group><article-title><tp:taxon-name><tp:taxon-name-part taxon-name-part-type="family">Cryphonectriaceae</tp:taxon-name-part></tp:taxon-name> associated with rust-infected <italic><tp:taxon-name><tp:taxon-name-part taxon-name-part-type="genus" reg="Syzygium">Syzygium</tp:taxon-name-part> <tp:taxon-name-part taxon-name-part-type="species" reg="jambos">jambos</tp:taxon-name-part></tp:taxon-name></italic> in Hawaii</article-title><source>MycoKeys</source><day>31</day><month>12</month><year>2020</year><volume>76</volume><fpage>49</fpage><lpage>79</lpage><pub-id pub-id-type="doi">10.3897/mycokeys.76.58406</pub-id></mixed-citation></tp:treatment-meta><tp:nomenclature><tp:taxon-name><object-id xmlns:xlink="http://www.w3.org/1999/xlink" content-type="arpha" xlink:type="simple">F105E296-1680-5FBA-A759-EFCD9AE73A21</object-id>
              <tp:taxon-name-part taxon-name-part-type="genus" reg="Celoporthe">Celoporthe</tp:taxon-name-part>
              <tp:taxon-name-part taxon-name-part-type="species" reg="hauoliensis">hauoliensis</tp:taxon-name-part>
              <object-id xmlns:xlink="http://www.w3.org/1999/xlink" content-type="mycobank" xlink:type="simple">MycoBank No: 808579</object-id>
            </tp:taxon-name><tp:taxon-authority>Kamgan, Jol. Roux &amp; Marinc.</tp:taxon-authority><tp:taxon-status xmlns:xlink="http://www.w3.org/1999/xlink" xlink:type="simple">sp. nov.</tp:taxon-status><xref ref-type="fig" rid="F3">Fig. 3</xref></tp:nomenclature><tp:treatment-sec sec-type="etymology" id="SECID0EDVCK"><title>Etymology.</title><p>The species name refers to the Hawaiian word for happy, “Hau’oli”, describing the collector’s joy in visiting and discovering <tp:taxon-name><tp:taxon-name-part taxon-name-part-type="family">Cryphonectriaceae</tp:taxon-name-part></tp:taxon-name> on the Islands.</p></tp:treatment-sec><tp:treatment-sec sec-type="Types" id="SECID0EOVCK"><title>Types.</title><p><bold><italic>Holotype</italic></bold>: USA, Hawaii, O’ahu Island, Pu’u PiaManoa, isolated from bark of <italic><tp:taxon-name><tp:taxon-name-part taxon-name-part-type="genus" reg="Psidium">Psidium</tp:taxon-name-part> <tp:taxon-name-part taxon-name-part-type="species" reg="cattleianum">cattleianum</tp:taxon-name-part></tp:taxon-name></italic>, 23 July 2012, <italic>J. Roux</italic> (<named-content xmlns:xlink="http://www.w3.org/1999/xlink" content-type="dwc:institutional_code" xlink:type="simple">PREM</named-content> 61309; Ex-type culture CMW38389 = <named-content xmlns:xlink="http://www.w3.org/1999/xlink" content-type="dwc:institutional_code" xlink:type="simple">CBS</named-content> 140640); GenBank accession numbers <ext-link xmlns:xlink="http://www.w3.org/1999/xlink" ext-link-type="gen" xlink:href="KJ027502" xlink:type="simple">KJ027502</ext-link> (<abbrev xmlns:xlink="http://www.w3.org/1999/xlink" xlink:title="internal transcribed spacer" id="ABBRID0EVWCK" xlink:type="simple">ITS</abbrev>), <ext-link xmlns:xlink="http://www.w3.org/1999/xlink" ext-link-type="gen" xlink:href="KJ027478" xlink:type="simple">KJ027478</ext-link> (<italic><abbrev xmlns:xlink="http://www.w3.org/1999/xlink" xlink:title="β-tubulin" id="ABBRID0E6WCK" xlink:type="simple">BT1</abbrev></italic>), <ext-link xmlns:xlink="http://www.w3.org/1999/xlink" ext-link-type="gen" xlink:href="KJ027487" xlink:type="simple">KJ027487</ext-link> (<italic><abbrev xmlns:xlink="http://www.w3.org/1999/xlink" xlink:title="transcription elongation factor-1α" id="ABBRID0EJXCK" xlink:type="simple">TEF1</abbrev></italic>). <bold><italic>Paratypes</italic></bold>: Hawaii, O’ahu Island, Waimea Valley Botanical Gardens, isolated from bark of <italic><tp:taxon-name><tp:taxon-name-part taxon-name-part-type="genus" reg="Syzygium">Syzygium</tp:taxon-name-part></tp:taxon-name></italic> sp., 23 July 2012, <italic>J. Roux</italic> (<named-content xmlns:xlink="http://www.w3.org/1999/xlink" content-type="dwc:institutional_code" xlink:type="simple">PREM</named-content> 61310; living culture CMW38546 = <named-content xmlns:xlink="http://www.w3.org/1999/xlink" content-type="dwc:institutional_code" xlink:type="simple">CBS</named-content> 140641). Hawaii, O’ahu Island, Waimea Valley Botanical Garden, isolated from bark of <italic><tp:taxon-name><tp:taxon-name-part taxon-name-part-type="genus" reg="Syzygium">Syzygium</tp:taxon-name-part> <tp:taxon-name-part taxon-name-part-type="species" reg="jambos">jambos</tp:taxon-name-part></tp:taxon-name></italic>, July 2012, <italic>J. Roux</italic> (CMW38373).</p><fig id="F3" position="float" orientation="portrait"><object-id xmlns:xlink="http://www.w3.org/1999/xlink" content-type="doi" xlink:type="simple">10.3897/mycokeys.76.58406.figure3</object-id><object-id xmlns:xlink="http://www.w3.org/1999/xlink" content-type="arpha" xlink:type="simple">94E4A3DC-56C7-5D63-B2FE-361A0DFE9B9C</object-id><label>Figure 3.</label><caption><p>Micrographs of <italic><tp:taxon-name><tp:taxon-name-part taxon-name-part-type="genus" reg="Celoporthe">Celoporthe</tp:taxon-name-part> <tp:taxon-name-part taxon-name-part-type="species" reg="hauoliensis">hauoliensis</tp:taxon-name-part></tp:taxon-name></italic> sp. nov. (holotype: <named-content xmlns:xlink="http://www.w3.org/1999/xlink" content-type="dwc:institutional_code" xlink:type="simple">PREM</named-content> 61309; ex-holotype <named-content xmlns:xlink="http://www.w3.org/1999/xlink" content-type="dwc:institutional_code" xlink:type="simple">CBS</named-content> 140640 = CMW38389) <bold>A</bold> culture morphology on 2% MEA at 25 °C and 30 °C at 9 and 27 days <bold>B</bold> conidiomata produced on <italic><tp:taxon-name><tp:taxon-name-part taxon-name-part-type="genus" reg="Eucalyptus">Eucalyptus</tp:taxon-name-part></tp:taxon-name></italic> stem sections on water agar <bold>C, D</bold> vertical section of conidioma <bold>E</bold> inner fertile wall of conidioma <bold>F</bold> conidiomatal wall <bold>G</bold> conidiogenous cells <bold>H</bold> conidia. Scale bars: 1 mm (<bold>B</bold>); 100 µm (<bold>C, D</bold>); 10 µm (<bold>E–H</bold>).</p></caption><graphic xmlns:xlink="http://www.w3.org/1999/xlink" xlink:href="mycokeys-76-049-g003.jpg" position="float" orientation="portrait" xlink:type="simple" id="oo_492844.jpg"><uri content-type="original_file" xlink:type="simple">https://binary.pensoft.net/fig/492844</uri></graphic></fig></tp:treatment-sec><tp:treatment-sec sec-type="Sexual morph" id="SECID0EN1CK"><title>Sexual morph.</title><p>Not observed.</p></tp:treatment-sec><tp:treatment-sec sec-type="Asexual morph" id="SECID0ES1CK"><title>Asexual morph.</title><p>Formed after two months on <italic><tp:taxon-name><tp:taxon-name-part taxon-name-part-type="genus" reg="Eucalyptus">Eucalyptus</tp:taxon-name-part></tp:taxon-name></italic> stem sections placed on water agar. <italic>Conidiomata</italic> superficial or with base embedded, pulvinate or conical with or without necks, often covered with pigmented hyphae, uni- or multilocular, convoluted, 287–722 µm long, 332–808 µm wide. <italic>Conidiomatal walls</italic> outer- and inter-locular stratum prosenchymatous; inner fertile stratum pseudoparenchymatous, composed of a few layers of brown, flattened, thick-walled cells, 8–26 µm thick. <italic>Paraphyses</italic> present, scarcely observed, 14–26 µm long. <italic>Conidiophores</italic> formed along inner layer of locule, simple or branched, often reduced to conidiogenous cells, 5–21 µm long. <italic>Conidiogenous cells</italic> enteroblastic, lageniform, tapering towards apex, 3–9 × 1–2.5 µm. <italic>Conidia</italic> hyaline, oblong, straight, occasionally curved, aseptate, 3–4 × 1–1.5 (3.09 ± 0.30 × 1.31 ± 0.08) µm.</p></tp:treatment-sec><tp:treatment-sec sec-type="description" id="SECID0EL2CK"><title>Culture characteristics.</title><p>Colonies on 2% MEA, when young showing circular growth with smooth margins, above white with tint of yellow (30 °C) or orange (25 °C) towards the edge of Petri dish, reverse yellow, except for at 30 °C becoming brown towards the edge; with age above becoming brown, except for 30 °C at which each colony showing variable yellow with white mycelial clumps, reverse dark brown at all temperatures; optimal growth at 30 °C (9.4 mm/d), followed by 25 °C (7.9 mm/d) and 20 °C (4.8 mm/d), minimal growth at 35 °C (0.2 mm/d), no growth at 5 °C; mycelia fluffy, density sparce in centre becoming thicker towards the edge.</p></tp:treatment-sec><tp:treatment-sec sec-type="habitat" id="SECID0EQ2CK"><title>Habitat.</title><p>On/in bark of <italic><tp:taxon-name><tp:taxon-name-part taxon-name-part-type="genus" reg="Psidium">Psidium</tp:taxon-name-part> <tp:taxon-name-part taxon-name-part-type="species" reg="cattleianum">cattleianum</tp:taxon-name-part></tp:taxon-name></italic> and <italic><tp:taxon-name><tp:taxon-name-part taxon-name-part-type="genus" reg="Syzygium">Syzygium</tp:taxon-name-part> <tp:taxon-name-part taxon-name-part-type="species" reg="jambos">jambos</tp:taxon-name-part></tp:taxon-name></italic></p></tp:treatment-sec><tp:treatment-sec sec-type="distribution" id="SECID0EL3CK"><title>Distribution.</title><p>Hawaii, USA</p></tp:treatment-sec><tp:treatment-sec sec-type="notes" id="SECID0EQ3CK"><title>Notes.</title><p><italic><tp:taxon-name><tp:taxon-name-part taxon-name-part-type="genus" reg="Celoporthe">Celoporthe</tp:taxon-name-part> <tp:taxon-name-part taxon-name-part-type="species" reg="hauoliensis">hauoliensis</tp:taxon-name-part></tp:taxon-name></italic> is morphologically similar to its phylogenetically closest relatives <italic><tp:taxon-name><tp:taxon-name-part taxon-name-part-type="genus" reg="Celoporthe">Cel.</tp:taxon-name-part> <tp:taxon-name-part taxon-name-part-type="species" reg="eucalypti">eucalypti</tp:taxon-name-part></tp:taxon-name></italic> and <italic><tp:taxon-name><tp:taxon-name-part taxon-name-part-type="genus" reg="Celoporthe">Cel.</tp:taxon-name-part> <tp:taxon-name-part taxon-name-part-type="species" reg="cerciana">cerciana</tp:taxon-name-part></tp:taxon-name></italic>, but can be differentiated by DNA sequences. In the <abbrev xmlns:xlink="http://www.w3.org/1999/xlink" xlink:title="internal transcribed spacer" id="ABBRID0EX4CK" xlink:type="simple">ITS</abbrev>, <italic><abbrev xmlns:xlink="http://www.w3.org/1999/xlink" xlink:title="β-tubulin" id="ABBRID0E34CK" xlink:type="simple">BT1</abbrev></italic> and <italic><abbrev xmlns:xlink="http://www.w3.org/1999/xlink" xlink:title="transcription elongation factor-1α" id="ABBRID0EB5CK" xlink:type="simple">TEF1</abbrev></italic> datasets, <italic><tp:taxon-name><tp:taxon-name-part taxon-name-part-type="genus" reg="Celoporthe">Cel.</tp:taxon-name-part> <tp:taxon-name-part taxon-name-part-type="species" reg="hauoliensis">hauoliensis</tp:taxon-name-part></tp:taxon-name></italic> differs from <italic><tp:taxon-name><tp:taxon-name-part taxon-name-part-type="genus" reg="Celoporthe">Cel.</tp:taxon-name-part> <tp:taxon-name-part taxon-name-part-type="species" reg="eucalypti">eucalypti</tp:taxon-name-part></tp:taxon-name></italic> by 8, 4 and 4 base pairs and from <italic><tp:taxon-name><tp:taxon-name-part taxon-name-part-type="genus" reg="Celoporthe">Cel.</tp:taxon-name-part> <tp:taxon-name-part taxon-name-part-type="species" reg="cerciana">cerciana</tp:taxon-name-part></tp:taxon-name></italic> by 11, 9 and 6 base pairs, respectively (Tables <xref ref-type="table" rid="T3">3</xref>–<xref ref-type="table" rid="T5">5</xref>).</p><table-wrap id="T3" position="float" orientation="portrait"><label>Table 3.</label><caption><p>Nucleotide differences observed in the <abbrev xmlns:xlink="http://www.w3.org/1999/xlink" xlink:title="internal transcribed spacer" id="ABBRID0EX6CK" xlink:type="simple">ITS</abbrev> region between <italic><tp:taxon-name><tp:taxon-name-part taxon-name-part-type="genus" reg="Celoporthe">Celoporthe</tp:taxon-name-part> <tp:taxon-name-part taxon-name-part-type="species" reg="hauoliensis">hauoliensis</tp:taxon-name-part></tp:taxon-name></italic>, <italic><tp:taxon-name><tp:taxon-name-part taxon-name-part-type="genus" reg="Celoporthe">Cel.</tp:taxon-name-part> <tp:taxon-name-part taxon-name-part-type="species" reg="eucalypti">eucalypti</tp:taxon-name-part></tp:taxon-name></italic> and <italic><tp:taxon-name><tp:taxon-name-part taxon-name-part-type="genus" reg="Celoporthe">Cel.</tp:taxon-name-part> <tp:taxon-name-part taxon-name-part-type="species" reg="cerciana">cerciana</tp:taxon-name-part></tp:taxon-name></italic>.</p></caption><table id="TID0EMTCK" rules="all"><tbody><tr><th rowspan="2" colspan="1">Species/Isolate No.</th><th rowspan="1" colspan="13">
                      <abbrev xmlns:xlink="http://www.w3.org/1999/xlink" xlink:title="internal transcribed spacer" id="ABBRID0EIBDK" xlink:type="simple">ITS</abbrev>
                      <sup>1</sup>
                    </th></tr><tr><th rowspan="1" colspan="1">8<sup>2</sup></th><th rowspan="1" colspan="1">61</th><th rowspan="1" colspan="1">75</th><th rowspan="1" colspan="1">76</th><th rowspan="1" colspan="1">80</th><th rowspan="1" colspan="1">112</th><th rowspan="1" colspan="1">161</th><th rowspan="1" colspan="1">162</th><th rowspan="1" colspan="1">186</th><th rowspan="1" colspan="1">187</th><th rowspan="1" colspan="1">193</th><th rowspan="1" colspan="1">194</th><th rowspan="1" colspan="1">467</th></tr><tr><td rowspan="1" colspan="1"><italic><tp:taxon-name><tp:taxon-name-part taxon-name-part-type="genus" reg="Celoporthe">Cel.</tp:taxon-name-part> <tp:taxon-name-part taxon-name-part-type="species" reg="hauoliensis">hauoliensis</tp:taxon-name-part></tp:taxon-name></italic> CMW383735</td><td rowspan="1" colspan="1">T<sup>3</sup></td><td rowspan="1" colspan="1">A</td><td rowspan="1" colspan="1">
                      <bold>G</bold>
                    </td><td rowspan="1" colspan="1">
                      <bold>C</bold>
                    </td><td rowspan="1" colspan="1">
                      <bold>C</bold>
                    </td><td rowspan="1" colspan="1">–</td><td rowspan="1" colspan="1">–</td><td rowspan="1" colspan="1">
                      <bold>C</bold>
                    </td><td rowspan="1" colspan="1">T</td><td rowspan="1" colspan="1">A</td><td rowspan="1" colspan="1">–</td><td rowspan="1" colspan="1">
                      <bold>C</bold>
                    </td><td rowspan="1" colspan="1">–</td></tr><tr><td rowspan="1" colspan="1">
                      <italic><tp:taxon-name><tp:taxon-name-part taxon-name-part-type="genus" reg="Celoporthe">Cel.</tp:taxon-name-part> <tp:taxon-name-part taxon-name-part-type="species" reg="hauoliensis">hauoliensis</tp:taxon-name-part></tp:taxon-name> CMW38389</italic>
                      <sup>4</sup>
                    </td><td rowspan="1" colspan="1">T</td><td rowspan="1" colspan="1">A</td><td rowspan="1" colspan="1">
                      <bold>G</bold>
                    </td><td rowspan="1" colspan="1">
                      <bold>C</bold>
                    </td><td rowspan="1" colspan="1">
                      <bold>C</bold>
                    </td><td rowspan="1" colspan="1">–</td><td rowspan="1" colspan="1">–</td><td rowspan="1" colspan="1">
                      <bold>C</bold>
                    </td><td rowspan="1" colspan="1">T</td><td rowspan="1" colspan="1">A</td><td rowspan="1" colspan="1">–</td><td rowspan="1" colspan="1">
                      <bold>C</bold>
                    </td><td rowspan="1" colspan="1">–</td></tr><tr><td rowspan="1" colspan="1"><italic><tp:taxon-name><tp:taxon-name-part taxon-name-part-type="genus" reg="Celoporthe">Cel.</tp:taxon-name-part> <tp:taxon-name-part taxon-name-part-type="species" reg="hauoliensis">hauoliensis</tp:taxon-name-part></tp:taxon-name></italic> CMW38546</td><td rowspan="1" colspan="1">T</td><td rowspan="1" colspan="1">A</td><td rowspan="1" colspan="1">
                      <bold>G</bold>
                    </td><td rowspan="1" colspan="1">
                      <bold>C</bold>
                    </td><td rowspan="1" colspan="1">
                      <bold>C</bold>
                    </td><td rowspan="1" colspan="1">–</td><td rowspan="1" colspan="1">–</td><td rowspan="1" colspan="1">
                      <bold>C</bold>
                    </td><td rowspan="1" colspan="1">T</td><td rowspan="1" colspan="1">A</td><td rowspan="1" colspan="1">–</td><td rowspan="1" colspan="1">
                      <bold>C</bold>
                    </td><td rowspan="1" colspan="1">–</td></tr><tr><td rowspan="1" colspan="1"><italic><tp:taxon-name><tp:taxon-name-part taxon-name-part-type="genus" reg="Celoporthe">Cel.</tp:taxon-name-part> <tp:taxon-name-part taxon-name-part-type="species" reg="eucalypti">eucalypti</tp:taxon-name-part></tp:taxon-name></italic> CMW26900</td><td rowspan="1" colspan="1">–</td><td rowspan="1" colspan="1">A</td><td rowspan="1" colspan="1">–</td><td rowspan="1" colspan="1">T</td><td rowspan="1" colspan="1">G</td><td rowspan="1" colspan="1">G</td><td rowspan="1" colspan="1">
                      <bold>A</bold>
                    </td><td rowspan="1" colspan="1">A</td><td rowspan="1" colspan="1">T</td><td rowspan="1" colspan="1">A</td><td rowspan="1" colspan="1">–</td><td rowspan="1" colspan="1">A</td><td rowspan="1" colspan="1">–</td></tr><tr><td rowspan="1" colspan="1">
                      <italic><tp:taxon-name><tp:taxon-name-part taxon-name-part-type="genus" reg="Celoporthe">Cel.</tp:taxon-name-part> <tp:taxon-name-part taxon-name-part-type="species" reg="eucalypti">eucalypti</tp:taxon-name-part></tp:taxon-name> CMW26908</italic>
                    </td><td rowspan="1" colspan="1">–</td><td rowspan="1" colspan="1">A</td><td rowspan="1" colspan="1">–</td><td rowspan="1" colspan="1">T</td><td rowspan="1" colspan="1">G</td><td rowspan="1" colspan="1">G</td><td rowspan="1" colspan="1">
                      <bold>A</bold>
                    </td><td rowspan="1" colspan="1">A</td><td rowspan="1" colspan="1">T</td><td rowspan="1" colspan="1">A</td><td rowspan="1" colspan="1">–</td><td rowspan="1" colspan="1">A</td><td rowspan="1" colspan="1">–</td></tr><tr><td rowspan="1" colspan="1"><italic><tp:taxon-name><tp:taxon-name-part taxon-name-part-type="genus" reg="Celoporthe">Cel.</tp:taxon-name-part> <tp:taxon-name-part taxon-name-part-type="species" reg="cerciana">cerciana</tp:taxon-name-part></tp:taxon-name></italic> CERC9125</td><td rowspan="1" colspan="1">T</td><td rowspan="1" colspan="1">
                      <bold>G</bold>
                    </td><td rowspan="1" colspan="1">–</td><td rowspan="1" colspan="1">T</td><td rowspan="1" colspan="1">G</td><td rowspan="1" colspan="1">G</td><td rowspan="1" colspan="1">–</td><td rowspan="1" colspan="1">A</td><td rowspan="1" colspan="1">
                      <bold>A</bold>
                    </td><td rowspan="1" colspan="1">
                      <bold>C</bold>
                    </td><td rowspan="1" colspan="1">
                      <bold>A</bold>
                    </td><td rowspan="1" colspan="1">A</td><td rowspan="1" colspan="1">
                      <bold>T</bold>
                    </td></tr><tr><td rowspan="1" colspan="1">
                      <italic><tp:taxon-name><tp:taxon-name-part taxon-name-part-type="genus" reg="Celoporthe">Cel.</tp:taxon-name-part> <tp:taxon-name-part taxon-name-part-type="species" reg="cerciana">cerciana</tp:taxon-name-part></tp:taxon-name> CERC9128</italic>
                    </td><td rowspan="1" colspan="1">T</td><td rowspan="1" colspan="1">
                      <bold>G</bold>
                    </td><td rowspan="1" colspan="1">–</td><td rowspan="1" colspan="1">T</td><td rowspan="1" colspan="1">G</td><td rowspan="1" colspan="1">G</td><td rowspan="1" colspan="1">–</td><td rowspan="1" colspan="1">A</td><td rowspan="1" colspan="1">
                      <bold>A</bold>
                    </td><td rowspan="1" colspan="1">
                      <bold>C</bold>
                    </td><td rowspan="1" colspan="1">
                      <bold>A</bold>
                    </td><td rowspan="1" colspan="1">A</td><td rowspan="1" colspan="1">
                      <bold>T</bold>
                    </td></tr></tbody></table><table-wrap-foot><fn><p><sup>1</sup> Polymorphic nucleotides occurring only in all isolates are shown, not alleles that partially occur in individuals per phylogenetic group. <sup>2</sup> Numerical positions of the nucleotides in the DNA sequence alignments are indicated. <sup>3</sup> Fixed polymorphisms for each group are in bold. <sup>4</sup> Ex-type isolates are indicated in italic.</p></fn></table-wrap-foot></table-wrap><table-wrap id="T4" position="float" orientation="portrait"><label>Table 4.</label><caption><p>Nucleotide differences observed in the <italic><abbrev xmlns:xlink="http://www.w3.org/1999/xlink" xlink:title="β-tubulin" id="ABBRID0EHSDK" xlink:type="simple">BT1</abbrev></italic> gene region between <italic><tp:taxon-name><tp:taxon-name-part taxon-name-part-type="genus" reg="Celoporthe">Celoporthe</tp:taxon-name-part> <tp:taxon-name-part taxon-name-part-type="species" reg="hauoliensis">hauoliensis</tp:taxon-name-part></tp:taxon-name></italic>, <italic><tp:taxon-name><tp:taxon-name-part taxon-name-part-type="genus" reg="Celoporthe">Cel.</tp:taxon-name-part> <tp:taxon-name-part taxon-name-part-type="species" reg="eucalypti">eucalypti</tp:taxon-name-part></tp:taxon-name></italic> and <italic><tp:taxon-name><tp:taxon-name-part taxon-name-part-type="genus" reg="Celoporthe">Cel.</tp:taxon-name-part> <tp:taxon-name-part taxon-name-part-type="species" reg="cerciana">cerciana</tp:taxon-name-part></tp:taxon-name></italic>.</p></caption><table id="TID0EQHDK" rules="all"><tbody><tr><th rowspan="2" colspan="1">Species/Isolate No.</th><th rowspan="1" colspan="10">
                      <italic><abbrev xmlns:xlink="http://www.w3.org/1999/xlink" xlink:title="β-tubulin" id="ABBRID0EZTDK" xlink:type="simple">BT1</abbrev></italic>
                      <sup>1</sup>
                    </th></tr><tr><th rowspan="1" colspan="1">105<sup>2</sup></th><th rowspan="1" colspan="1">127</th><th rowspan="1" colspan="1">130</th><th rowspan="1" colspan="1">131</th><th rowspan="1" colspan="1">132</th><th rowspan="1" colspan="1">182</th><th rowspan="1" colspan="1">183</th><th rowspan="1" colspan="1">188</th><th rowspan="1" colspan="1">191</th><th rowspan="1" colspan="1">201</th></tr><tr><td rowspan="1" colspan="1"><italic><tp:taxon-name><tp:taxon-name-part taxon-name-part-type="genus" reg="Celoporthe">Cel.</tp:taxon-name-part> <tp:taxon-name-part taxon-name-part-type="species" reg="hauoliensis">hauoliensis</tp:taxon-name-part></tp:taxon-name></italic> CMW383735</td><td rowspan="1" colspan="1">G<sup>3</sup></td><td rowspan="1" colspan="1">C</td><td rowspan="1" colspan="1">–</td><td rowspan="1" colspan="1">–</td><td rowspan="1" colspan="1">–</td><td rowspan="1" colspan="1">–</td><td rowspan="1" colspan="1">–</td><td rowspan="1" colspan="1">–</td><td rowspan="1" colspan="1">T</td><td rowspan="1" colspan="1">C</td></tr><tr><td rowspan="1" colspan="1">
                      <italic><tp:taxon-name><tp:taxon-name-part taxon-name-part-type="genus" reg="Celoporthe">Cel.</tp:taxon-name-part> <tp:taxon-name-part taxon-name-part-type="species" reg="hauoliensis">hauoliensis</tp:taxon-name-part></tp:taxon-name> CMW38389</italic>
                      <sup>4</sup>
                    </td><td rowspan="1" colspan="1">G</td><td rowspan="1" colspan="1">C</td><td rowspan="1" colspan="1">–</td><td rowspan="1" colspan="1">–</td><td rowspan="1" colspan="1">–</td><td rowspan="1" colspan="1">–</td><td rowspan="1" colspan="1">–</td><td rowspan="1" colspan="1">–</td><td rowspan="1" colspan="1">T</td><td rowspan="1" colspan="1">C</td></tr><tr><td rowspan="1" colspan="1"><italic><tp:taxon-name><tp:taxon-name-part taxon-name-part-type="genus" reg="Celoporthe">Cel.</tp:taxon-name-part> <tp:taxon-name-part taxon-name-part-type="species" reg="hauoliensis">hauoliensis</tp:taxon-name-part></tp:taxon-name></italic> CMW38546</td><td rowspan="1" colspan="1">G</td><td rowspan="1" colspan="1">C</td><td rowspan="1" colspan="1">–</td><td rowspan="1" colspan="1">–</td><td rowspan="1" colspan="1">–</td><td rowspan="1" colspan="1">–</td><td rowspan="1" colspan="1">–</td><td rowspan="1" colspan="1">–</td><td rowspan="1" colspan="1">T</td><td rowspan="1" colspan="1">C</td></tr><tr><td rowspan="1" colspan="1"><italic><tp:taxon-name><tp:taxon-name-part taxon-name-part-type="genus" reg="Celoporthe">Cel.</tp:taxon-name-part> <tp:taxon-name-part taxon-name-part-type="species" reg="eucalypti">eucalypti</tp:taxon-name-part></tp:taxon-name></italic> CMW26900</td><td rowspan="1" colspan="1">
                      <bold>A</bold>
                    </td><td rowspan="1" colspan="1">C</td><td rowspan="1" colspan="1">C</td><td rowspan="1" colspan="1">T</td><td rowspan="1" colspan="1">C</td><td rowspan="1" colspan="1">–</td><td rowspan="1" colspan="1">–</td><td rowspan="1" colspan="1">–</td><td rowspan="1" colspan="1">T</td><td rowspan="1" colspan="1">C</td></tr><tr><td rowspan="1" colspan="1">
                      <italic><tp:taxon-name><tp:taxon-name-part taxon-name-part-type="genus" reg="Celoporthe">Cel.</tp:taxon-name-part> <tp:taxon-name-part taxon-name-part-type="species" reg="eucalypti">eucalypti</tp:taxon-name-part></tp:taxon-name> CMW26908</italic>
                    </td><td rowspan="1" colspan="1">
                      <bold>A</bold>
                    </td><td rowspan="1" colspan="1">C</td><td rowspan="1" colspan="1">C</td><td rowspan="1" colspan="1">T</td><td rowspan="1" colspan="1">C</td><td rowspan="1" colspan="1">–</td><td rowspan="1" colspan="1">–</td><td rowspan="1" colspan="1">–</td><td rowspan="1" colspan="1">T</td><td rowspan="1" colspan="1">C</td></tr><tr><td rowspan="1" colspan="1"><italic><tp:taxon-name><tp:taxon-name-part taxon-name-part-type="genus" reg="Celoporthe">Cel.</tp:taxon-name-part> <tp:taxon-name-part taxon-name-part-type="species" reg="cerciana">cerciana</tp:taxon-name-part></tp:taxon-name></italic> CERC9125</td><td rowspan="1" colspan="1">G</td><td rowspan="1" colspan="1">
                      <bold>T</bold>
                    </td><td rowspan="1" colspan="1">C</td><td rowspan="1" colspan="1">T</td><td rowspan="1" colspan="1">C</td><td rowspan="1" colspan="1">
                      <bold>C</bold>
                    </td><td rowspan="1" colspan="1">
                      <bold>C</bold>
                    </td><td rowspan="1" colspan="1">
                      <bold>C</bold>
                    </td><td rowspan="1" colspan="1">
                      <bold>C</bold>
                    </td><td rowspan="1" colspan="1">
                      <bold>A</bold>
                    </td></tr><tr><td rowspan="1" colspan="1">
                      <italic><tp:taxon-name><tp:taxon-name-part taxon-name-part-type="genus" reg="Celoporthe">Cel.</tp:taxon-name-part> <tp:taxon-name-part taxon-name-part-type="species" reg="cerciana">cerciana</tp:taxon-name-part></tp:taxon-name> CERC9128</italic>
                    </td><td rowspan="1" colspan="1">G</td><td rowspan="1" colspan="1">
                      <bold>T</bold>
                    </td><td rowspan="1" colspan="1">C</td><td rowspan="1" colspan="1">T</td><td rowspan="1" colspan="1">C</td><td rowspan="1" colspan="1">
                      <bold>C</bold>
                    </td><td rowspan="1" colspan="1">
                      <bold>C</bold>
                    </td><td rowspan="1" colspan="1">
                      <bold>C</bold>
                    </td><td rowspan="1" colspan="1">
                      <bold>C</bold>
                    </td><td rowspan="1" colspan="1">
                      <bold>A</bold>
                    </td></tr></tbody></table><table-wrap-foot><fn><p><sup>1</sup> Polymorphic nucleotides occurring only in all isolates are shown, not alleles that partially occur in individuals per phylogenetic group. <sup>2</sup> Numerical positions of the nucleotides in the DNA sequence alignments are indicated. <sup>3</sup> Fixed polymorphisms for each group are in bold. <sup>4</sup> Ex-type isolates are indicated in italic.</p></fn></table-wrap-foot></table-wrap><table-wrap id="T5" position="float" orientation="portrait"><label>Table 5.</label><caption><p>Nucleotide differences observed in the <italic><abbrev xmlns:xlink="http://www.w3.org/1999/xlink" xlink:title="transcription elongation factor-1α" id="ABBRID0EJBEK" xlink:type="simple">TEF1</abbrev></italic> gene region between <italic><tp:taxon-name><tp:taxon-name-part taxon-name-part-type="genus" reg="Celoporthe">Celoporthe</tp:taxon-name-part> <tp:taxon-name-part taxon-name-part-type="species" reg="hauoliensis">hauoliensis</tp:taxon-name-part></tp:taxon-name></italic>, <italic><tp:taxon-name><tp:taxon-name-part taxon-name-part-type="genus" reg="Celoporthe">Cel.</tp:taxon-name-part> <tp:taxon-name-part taxon-name-part-type="species" reg="eucalypti">eucalypti</tp:taxon-name-part></tp:taxon-name></italic> and <italic><tp:taxon-name><tp:taxon-name-part taxon-name-part-type="genus" reg="Celoporthe">Cel.</tp:taxon-name-part> <tp:taxon-name-part taxon-name-part-type="species" reg="cerciana">cerciana</tp:taxon-name-part></tp:taxon-name></italic>.</p></caption><table id="TID0E4XDK" rules="all"><tbody><tr><th rowspan="2" colspan="1">Species/Isolate No.</th><th rowspan="1" colspan="7">
                      <italic><abbrev xmlns:xlink="http://www.w3.org/1999/xlink" xlink:title="transcription elongation factor-1α" id="ABBRID0E2CEK" xlink:type="simple">TEF1</abbrev></italic>
                    </th></tr><tr><th rowspan="1" colspan="1">23<sup>2</sup></th><th rowspan="1" colspan="1">43</th><th rowspan="1" colspan="1">44</th><th rowspan="1" colspan="1">112</th><th rowspan="1" colspan="1">113</th><th rowspan="1" colspan="1">114</th><th rowspan="1" colspan="1">127</th></tr><tr><td rowspan="1" colspan="1"><italic><tp:taxon-name><tp:taxon-name-part taxon-name-part-type="genus" reg="Celoporthe">Cel.</tp:taxon-name-part> <tp:taxon-name-part taxon-name-part-type="species" reg="hauoliensis">hauoliensis</tp:taxon-name-part></tp:taxon-name></italic> CMW383735</td><td rowspan="1" colspan="1">C<sup>3</sup></td><td rowspan="1" colspan="1">G</td><td rowspan="1" colspan="1">C</td><td rowspan="1" colspan="1">–</td><td rowspan="1" colspan="1">–</td><td rowspan="1" colspan="1">–</td><td rowspan="1" colspan="1">T</td></tr><tr><td rowspan="1" colspan="1"><italic><tp:taxon-name><tp:taxon-name-part taxon-name-part-type="genus" reg="Celoporthe">Cel.</tp:taxon-name-part> <tp:taxon-name-part taxon-name-part-type="species" reg="hauoliensis">hauoliensis</tp:taxon-name-part></tp:taxon-name></italic> CMW38389<sup>4</sup></td><td rowspan="1" colspan="1">C</td><td rowspan="1" colspan="1">G</td><td rowspan="1" colspan="1">C</td><td rowspan="1" colspan="1">–</td><td rowspan="1" colspan="1">–</td><td rowspan="1" colspan="1">–</td><td rowspan="1" colspan="1">T</td></tr><tr><td rowspan="1" colspan="1"><italic><tp:taxon-name><tp:taxon-name-part taxon-name-part-type="genus" reg="Celoporthe">Cel.</tp:taxon-name-part> <tp:taxon-name-part taxon-name-part-type="species" reg="hauoliensis">hauoliensis</tp:taxon-name-part></tp:taxon-name></italic> CMW38546</td><td rowspan="1" colspan="1">C</td><td rowspan="1" colspan="1">G</td><td rowspan="1" colspan="1">C</td><td rowspan="1" colspan="1">–</td><td rowspan="1" colspan="1">–</td><td rowspan="1" colspan="1">–</td><td rowspan="1" colspan="1">T</td></tr><tr><td rowspan="1" colspan="1"><italic><tp:taxon-name><tp:taxon-name-part taxon-name-part-type="genus" reg="Celoporthe">Cel.</tp:taxon-name-part> <tp:taxon-name-part taxon-name-part-type="species" reg="eucalypti">eucalypti</tp:taxon-name-part></tp:taxon-name></italic> CMW26900</td><td rowspan="1" colspan="1">
                      <bold>T</bold>
                    </td><td rowspan="1" colspan="1">G</td><td rowspan="1" colspan="1">C</td><td rowspan="1" colspan="1">T</td><td rowspan="1" colspan="1">T</td><td rowspan="1" colspan="1">T</td><td rowspan="1" colspan="1">T</td></tr><tr><td rowspan="1" colspan="1"><italic><tp:taxon-name><tp:taxon-name-part taxon-name-part-type="genus" reg="Celoporthe">Cel.</tp:taxon-name-part> <tp:taxon-name-part taxon-name-part-type="species" reg="eucalypti">eucalypti</tp:taxon-name-part></tp:taxon-name></italic> CMW26908</td><td rowspan="1" colspan="1">
                      <bold>T</bold>
                    </td><td rowspan="1" colspan="1">G</td><td rowspan="1" colspan="1">C</td><td rowspan="1" colspan="1">T</td><td rowspan="1" colspan="1">T</td><td rowspan="1" colspan="1">T</td><td rowspan="1" colspan="1">T</td></tr><tr><td rowspan="1" colspan="1"><italic><tp:taxon-name><tp:taxon-name-part taxon-name-part-type="genus" reg="Celoporthe">Cel.</tp:taxon-name-part> <tp:taxon-name-part taxon-name-part-type="species" reg="cerciana">cerciana</tp:taxon-name-part></tp:taxon-name></italic> CERC9125</td><td rowspan="1" colspan="1">C</td><td rowspan="1" colspan="1">
                      <bold>T</bold>
                    </td><td rowspan="1" colspan="1">
                      <bold>T</bold>
                    </td><td rowspan="1" colspan="1">T</td><td rowspan="1" colspan="1">T</td><td rowspan="1" colspan="1">T</td><td rowspan="1" colspan="1">
                      <bold>C</bold>
                    </td></tr><tr><td rowspan="1" colspan="1"><italic><tp:taxon-name><tp:taxon-name-part taxon-name-part-type="genus" reg="Celoporthe">Cel.</tp:taxon-name-part> <tp:taxon-name-part taxon-name-part-type="species" reg="cerciana">cerciana</tp:taxon-name-part></tp:taxon-name></italic> CERC9128</td><td rowspan="1" colspan="1">C</td><td rowspan="1" colspan="1">
                      <bold>T</bold>
                    </td><td rowspan="1" colspan="1">
                      <bold>T</bold>
                    </td><td rowspan="1" colspan="1">T</td><td rowspan="1" colspan="1">T</td><td rowspan="1" colspan="1">T</td><td rowspan="1" colspan="1">
                      <bold>C</bold>
                    </td></tr></tbody></table><table-wrap-foot><fn><p><sup>1</sup> Polymorphic nucleotides occurring only in all isolates are shown, not alleles that partially occur in individuals per phylogenetic group. <sup>2</sup> Numerical positions of the nucleotides in the DNA sequence alignments are indicated. <sup>3</sup> Fixed polymorphisms for each group are in bold. <sup>4</sup> Ex-type isolates are indicated in italic.</p></fn></table-wrap-foot></table-wrap></tp:treatment-sec></tp:taxon-treatment>
