# Supplementary material for: Cryphonectriaceae associated with rust-infected Syzygium jambos in Hawaii
Source: MycoKeys. 2020 Dec 31;76:49–79. doi: 10.3897/mycokeys.76.58406 (PMC7790811; doi:10.3897/mycokeys.76.58406)
Supplement: XML Treatment for Celoporthe paradisiaca [file mycokeys.76.58406-treatment3.xml]

<!DOCTYPE tp:taxon-treatment
  PUBLIC "-//TaxonX//DTD Taxonomic Treatment Publishing DTD v0 20100105//EN" "tax-treatment-NSO.dtd">
<tp:taxon-treatment xmlns:tp="http://www.plazi.org/taxpub"><tp:treatment-meta><kwd-group><label>Taxon classification</label><kwd><named-content xmlns:xlink="http://www.w3.org/1999/xlink" content-type="kingdom">Fungi</named-content></kwd><kwd><named-content xmlns:xlink="http://www.w3.org/1999/xlink" content-type="order">Myrtales</named-content></kwd><kwd><named-content xmlns:xlink="http://www.w3.org/1999/xlink" content-type="family">Myrtaceae</named-content></kwd></kwd-group><mixed-citation publication-type="journal"><person-group><name><surname>Roux</surname><given-names>Jolanda</given-names></name><name><surname>Kamgan Nkuekam</surname><given-names>Gilbert</given-names></name><name><surname>Marincowitz</surname><given-names>Seonju</given-names></name><name><surname>van der Merwe</surname><given-names>Nicolaas A.</given-names></name><name><surname>Uchida</surname><given-names>Janice</given-names></name><name><surname>Wingfield</surname><given-names>Michael J.</given-names></name><name><surname>Chen</surname><given-names>ShuaiFei</given-names></name></person-group><article-title><tp:taxon-name><tp:taxon-name-part taxon-name-part-type="family">Cryphonectriaceae</tp:taxon-name-part></tp:taxon-name> associated with rust-infected <italic><tp:taxon-name><tp:taxon-name-part taxon-name-part-type="genus" reg="Syzygium">Syzygium</tp:taxon-name-part> <tp:taxon-name-part taxon-name-part-type="species" reg="jambos">jambos</tp:taxon-name-part></tp:taxon-name></italic> in Hawaii</article-title><source>MycoKeys</source><day>31</day><month>12</month><year>2020</year><volume>76</volume><fpage>49</fpage><lpage>79</lpage><pub-id pub-id-type="doi">10.3897/mycokeys.76.58406</pub-id></mixed-citation></tp:treatment-meta><tp:nomenclature><tp:taxon-name><object-id xmlns:xlink="http://www.w3.org/1999/xlink" content-type="arpha" xlink:type="simple">DDD005CD-8120-5690-BA81-1B01144E7F33</object-id>
              <tp:taxon-name-part taxon-name-part-type="genus" reg="Celoporthe">Celoporthe</tp:taxon-name-part>
              <tp:taxon-name-part taxon-name-part-type="species" reg="paradisiaca">paradisiaca</tp:taxon-name-part>
              <object-id xmlns:xlink="http://www.w3.org/1999/xlink" content-type="mycobank" xlink:type="simple">MycoBank No: 836918</object-id>
            </tp:taxon-name><tp:taxon-authority>S.F. Chen &amp; Marinc.</tp:taxon-authority><tp:taxon-status xmlns:xlink="http://www.w3.org/1999/xlink" xlink:type="simple">sp. nov.</tp:taxon-status><xref ref-type="fig" rid="F5">Fig. 5</xref></tp:nomenclature><tp:treatment-sec sec-type="etymology" id="SECID0EDWFK"><title>Etymology.</title><p>The species name refers to the fact that Hawaii, where the holotype of this fungus was collected, is regarded as a paradise by travellers.</p></tp:treatment-sec><tp:treatment-sec sec-type="Types" id="SECID0EIWFK"><title>Types.</title><p><bold><italic>Holotype</italic></bold>: USA, Hawaii, O’ahu Island, Ho’omaluhia, isolated from bark of <italic><tp:taxon-name><tp:taxon-name-part taxon-name-part-type="genus" reg="Psidium">Psidium</tp:taxon-name-part> <tp:taxon-name-part taxon-name-part-type="species" reg="cattleianum">cattleianum</tp:taxon-name-part></tp:taxon-name></italic>, 24 July 2012, <italic>J. Roux</italic> (<named-content xmlns:xlink="http://www.w3.org/1999/xlink" content-type="dwc:institutional_code" xlink:type="simple">PREM</named-content> 63205; Ex-type culture CMW38360 = <named-content xmlns:xlink="http://www.w3.org/1999/xlink" content-type="dwc:institutional_code" xlink:type="simple">CBS</named-content> 147169); GenBank accession numbers <ext-link xmlns:xlink="http://www.w3.org/1999/xlink" ext-link-type="gen" xlink:href="KJ027498" xlink:type="simple">KJ027498</ext-link> (<abbrev xmlns:xlink="http://www.w3.org/1999/xlink" xlink:title="internal transcribed spacer" id="ABBRID0EPXFK" xlink:type="simple">ITS</abbrev>), <ext-link xmlns:xlink="http://www.w3.org/1999/xlink" ext-link-type="gen" xlink:href="KJ027474" xlink:type="simple">KJ027474</ext-link> (<italic><abbrev xmlns:xlink="http://www.w3.org/1999/xlink" xlink:title="β-tubulin" id="ABBRID0EZXFK" xlink:type="simple">BT1</abbrev></italic>), <ext-link xmlns:xlink="http://www.w3.org/1999/xlink" ext-link-type="gen" xlink:href="KJ027483" xlink:type="simple">KJ027483</ext-link> (<italic><abbrev xmlns:xlink="http://www.w3.org/1999/xlink" xlink:title="transcription elongation factor-1α" id="ABBRID0EDYFK" xlink:type="simple">TEF1</abbrev></italic>). <bold><italic>Paratype</italic></bold>: Hawaii, O’ahu Island, Waimea Valley Botanical Gardens, isolated from bark of <italic><tp:taxon-name><tp:taxon-name-part taxon-name-part-type="genus" reg="Syzygium">Syzygium</tp:taxon-name-part> <tp:taxon-name-part taxon-name-part-type="species" reg="jambos">jambos</tp:taxon-name-part></tp:taxon-name></italic>, 23 July 2012, <italic>J. Roux</italic> (<named-content xmlns:xlink="http://www.w3.org/1999/xlink" content-type="dwc:institutional_code" xlink:type="simple">PREM</named-content> 63206; living culture CMW38368 = <named-content xmlns:xlink="http://www.w3.org/1999/xlink" content-type="dwc:institutional_code" xlink:type="simple">CBS</named-content> 147170).</p><fig id="F5" position="float" orientation="portrait"><object-id xmlns:xlink="http://www.w3.org/1999/xlink" content-type="doi" xlink:type="simple">10.3897/mycokeys.76.58406.figure5</object-id><object-id xmlns:xlink="http://www.w3.org/1999/xlink" content-type="arpha" xlink:type="simple">94B21F6E-EB02-5599-B621-CA7670A229CF</object-id><label>Figure 5.</label><caption><p>Micrographs of <italic><tp:taxon-name><tp:taxon-name-part taxon-name-part-type="genus" reg="Celoporthe">Celoporthe</tp:taxon-name-part> <tp:taxon-name-part taxon-name-part-type="species" reg="paradisiaca">paradisiaca</tp:taxon-name-part></tp:taxon-name></italic> sp. nov. (holotype: <named-content xmlns:xlink="http://www.w3.org/1999/xlink" content-type="dwc:institutional_code" xlink:type="simple">PREM</named-content> 63205, ex-holotype <named-content xmlns:xlink="http://www.w3.org/1999/xlink" content-type="dwc:institutional_code" xlink:type="simple">CBS</named-content> 147169 = CMW38360) <bold>A</bold> culture morphology on 2% MEA at 25 °C and 30 °C at 8 and 34 days <bold>B</bold> conidiomata produced on <italic><tp:taxon-name><tp:taxon-name-part taxon-name-part-type="genus" reg="Eucalytpus">Eucalytpus</tp:taxon-name-part></tp:taxon-name></italic> stem sections on water agar <bold>C, D</bold> vertical section of conidioma <bold>E</bold> inner wall of conidioma <bold>F</bold> conidiomatal walls (ps, pseudoparenchymatous inner wall; pr, prosenchymatous outer or interlocular wall) <bold>G</bold> conidiogenous cells <bold>H</bold> conidia. Scale bars: 1 mm (<bold>B</bold>); 100 µm (<bold>C, D</bold>); 10 µm (<bold>E–H</bold>).</p></caption><graphic xmlns:xlink="http://www.w3.org/1999/xlink" xlink:href="mycokeys-76-049-g005.jpg" position="float" orientation="portrait" xlink:type="simple" id="oo_492846.jpg"><uri content-type="original_file" xlink:type="simple">https://binary.pensoft.net/fig/492846</uri></graphic></fig></tp:treatment-sec><tp:treatment-sec sec-type="Sexual morph" id="SECID0E51FK"><title>Sexual morph.</title><p>Not observed.</p></tp:treatment-sec><tp:treatment-sec sec-type="Asexual morph" id="SECID0ED2FK"><title>Asexual morph.</title><p>Produced after two months on <italic><tp:taxon-name><tp:taxon-name-part taxon-name-part-type="genus" reg="Eucalyptus">Eucalyptus</tp:taxon-name-part></tp:taxon-name></italic> stem sections placed on water agar. <italic>Conidiomata</italic> superficial or with base embedded, singular or gregarious, pulvinate or conical with or without necks, often covered with mycelia, unilocular or multilocular, convoluted, 354–841 µm long, 185–654 µm wide. <italic>Conidiomatal wall</italic> outer or inter-locular stratum prosenchymatous; inner fertile layers pseudoparenchymatous, composed of several layers of flattened, thick-walled, pigmented cells, 8–19 µm thick. <italic>Paraphyses</italic> present, rarely observed. <italic>Conidiophores</italic> produced along inner layer of locule, simple or scarcely branched from basal cell, 8–11 µm long. <italic>Conidiogenous cells</italic> enteroblastic, lageniform, tapering towards apex, 5–11 × 1–2 µm. <italic>Conidia</italic> hyaline, oblong, straight or occasionally curved, 3–4 × 1–1.5 (3.2 ± 0.3 × 1.2 ± 0.07) µm.</p></tp:treatment-sec><tp:treatment-sec sec-type="description" id="SECID0EF3FK"><title>Culture characteristics.</title><p>Colonies on 2% MEA, when young, showing circular growth with smooth edges, above white, reverse pale to dark brown (30 °C) and yellow (25 °C); with age, above becoming brown and reverse dark yellow; optimal growth at 30 °C (7.7 mm/d), followed by 25 °C (7.0 mm/d) and 20 °C (4.6 mm/d), minimal growth at 35 °C (0.1 mm/d), no growth at 5 °C; mycelia fluffy, density-sparse in centre, becoming thicker towards the edge, aerial hyphae more abundant at 25 °C than at 30 °C when young.</p></tp:treatment-sec><tp:treatment-sec sec-type="habitat" id="SECID0EK3FK"><title>Habitat.</title><p>On/in bark of <italic><tp:taxon-name><tp:taxon-name-part taxon-name-part-type="genus" reg="Psidium">Psidium</tp:taxon-name-part> <tp:taxon-name-part taxon-name-part-type="species" reg="cattleianum">cattleianum</tp:taxon-name-part></tp:taxon-name></italic> and <italic><tp:taxon-name><tp:taxon-name-part taxon-name-part-type="genus" reg="Syzygium">Syzygium</tp:taxon-name-part> <tp:taxon-name-part taxon-name-part-type="species" reg="jambos">jambos</tp:taxon-name-part></tp:taxon-name></italic></p></tp:treatment-sec><tp:treatment-sec sec-type="distribution" id="SECID0EF4FK"><title>Distribution.</title><p>Hawaii, USA</p></tp:treatment-sec><tp:treatment-sec sec-type="notes" id="SECID0EK4FK"><title>Notes.</title><p><italic><tp:taxon-name><tp:taxon-name-part taxon-name-part-type="genus" reg="Celoporthe">Celoporthe</tp:taxon-name-part> <tp:taxon-name-part taxon-name-part-type="species" reg="paradisiaca">paradisiaca</tp:taxon-name-part></tp:taxon-name></italic> is morphologically similar to its phylogenetically closest relatives, <italic><tp:taxon-name><tp:taxon-name-part taxon-name-part-type="genus" reg="Celoporthe">Cel.</tp:taxon-name-part> <tp:taxon-name-part taxon-name-part-type="species" reg="hawaiiensis">hawaiiensis</tp:taxon-name-part></tp:taxon-name></italic> and <italic><tp:taxon-name><tp:taxon-name-part taxon-name-part-type="genus" reg="Celoporthe">Cel.</tp:taxon-name-part> <tp:taxon-name-part taxon-name-part-type="species" reg="guangdongensis">guangdongensis</tp:taxon-name-part></tp:taxon-name></italic>, but can be differentiated from them by DNA sequences. In the <abbrev xmlns:xlink="http://www.w3.org/1999/xlink" xlink:title="internal transcribed spacer" id="ABBRID0ER5FK" xlink:type="simple">ITS</abbrev>, <italic><abbrev xmlns:xlink="http://www.w3.org/1999/xlink" xlink:title="β-tubulin" id="ABBRID0EW5FK" xlink:type="simple">BT1</abbrev></italic> and <italic><abbrev xmlns:xlink="http://www.w3.org/1999/xlink" xlink:title="transcription elongation factor-1α" id="ABBRID0E25FK" xlink:type="simple">TEF1</abbrev></italic> datasets, <italic><tp:taxon-name><tp:taxon-name-part taxon-name-part-type="genus" reg="Celoporthe">Cel.</tp:taxon-name-part> <tp:taxon-name-part taxon-name-part-type="species" reg="paradisiaca">paradisiaca</tp:taxon-name-part></tp:taxon-name></italic> differs from <italic><tp:taxon-name><tp:taxon-name-part taxon-name-part-type="genus" reg="Celoporthe">Cel.</tp:taxon-name-part> <tp:taxon-name-part taxon-name-part-type="species" reg="hawaiiensis">hawaiiensis</tp:taxon-name-part></tp:taxon-name></italic> by 6, 3 and 3 base pairs and from <italic><tp:taxon-name><tp:taxon-name-part taxon-name-part-type="genus" reg="Celoporthe">Cel.</tp:taxon-name-part> <tp:taxon-name-part taxon-name-part-type="species" reg="guangdongensis">guangdongensis</tp:taxon-name-part></tp:taxon-name></italic> by 7, 4 and 2 base pairs, respectively (Tables <xref ref-type="table" rid="T6">6</xref>, <xref ref-type="table" rid="T7">7</xref>).</p></tp:treatment-sec><tp:treatment-sec><!--Section generated to contain objects referenced in tp:taxon-treatment.--><table-wrap id="T6" position="float" orientation="portrait"><label>Table 6.</label><caption><p>Nucleotide differences observed in the <abbrev xmlns:xlink="http://www.w3.org/1999/xlink" xlink:title="internal transcribed spacer" id="ABBRID0ECZEK" xlink:type="simple">ITS</abbrev> region between <italic><tp:taxon-name><tp:taxon-name-part taxon-name-part-type="genus" reg="Celoporthe">Celoporthe</tp:taxon-name-part> <tp:taxon-name-part taxon-name-part-type="species" reg="hawaiiensis">hawaiiensis</tp:taxon-name-part></tp:taxon-name></italic>, <italic><tp:taxon-name><tp:taxon-name-part taxon-name-part-type="genus" reg="Celoporthe">Cel.</tp:taxon-name-part> <tp:taxon-name-part taxon-name-part-type="species" reg="guangdongensis">guangdongensis</tp:taxon-name-part></tp:taxon-name></italic> and <italic><tp:taxon-name><tp:taxon-name-part taxon-name-part-type="genus" reg="Celoporthe">Cel.</tp:taxon-name-part> <tp:taxon-name-part taxon-name-part-type="species" reg="paradisiaca">paradisiaca</tp:taxon-name-part></tp:taxon-name></italic>.</p></caption><table id="TID0EAGEK" rules="all"><tbody><tr><th rowspan="2" colspan="1">Species/Isolate No.</th><th rowspan="1" colspan="8">
                      <abbrev xmlns:xlink="http://www.w3.org/1999/xlink" xlink:title="internal transcribed spacer" id="ABBRID0ET1EK" xlink:type="simple">ITS</abbrev>
                      <sup>1</sup>
                    </th></tr><tr><th rowspan="1" colspan="1">56<sup>2</sup></th><th rowspan="1" colspan="1">57</th><th rowspan="1" colspan="1">59</th><th rowspan="1" colspan="1">98</th><th rowspan="1" colspan="1">160</th><th rowspan="1" colspan="1">161</th><th rowspan="1" colspan="1">193</th><th rowspan="1" colspan="1">467</th></tr><tr><td rowspan="1" colspan="1">
                      <italic><tp:taxon-name><tp:taxon-name-part taxon-name-part-type="genus" reg="Celoporthe">Cel.</tp:taxon-name-part> <tp:taxon-name-part taxon-name-part-type="species" reg="paradisiaca">paradisiaca</tp:taxon-name-part></tp:taxon-name> CWM38360</italic>
                      <sup>3</sup>
                    </td><td rowspan="1" colspan="1">
                      <bold>A</bold>
                      <sup>4</sup>
                    </td><td rowspan="1" colspan="1">
                      <bold>G</bold>
                    </td><td rowspan="1" colspan="1">
                      <bold>A</bold>
                    </td><td rowspan="1" colspan="1">–</td><td rowspan="1" colspan="1">–</td><td rowspan="1" colspan="1">A</td><td rowspan="1" colspan="1">
                      <bold>A</bold>
                    </td><td rowspan="1" colspan="1">–</td></tr><tr><td rowspan="1" colspan="1"><italic><tp:taxon-name><tp:taxon-name-part taxon-name-part-type="genus" reg="Celoporthe">Cel.</tp:taxon-name-part> <tp:taxon-name-part taxon-name-part-type="species" reg="paradisiaca">paradisiaca</tp:taxon-name-part></tp:taxon-name></italic> CMW38368</td><td rowspan="1" colspan="1">
                      <bold>A</bold>
                    </td><td rowspan="1" colspan="1">
                      <bold>G</bold>
                    </td><td rowspan="1" colspan="1">
                      <bold>A</bold>
                    </td><td rowspan="1" colspan="1">–</td><td rowspan="1" colspan="1">–</td><td rowspan="1" colspan="1">A</td><td rowspan="1" colspan="1">
                      <bold>A</bold>
                    </td><td rowspan="1" colspan="1">–</td></tr><tr><td rowspan="1" colspan="1"><italic><tp:taxon-name><tp:taxon-name-part taxon-name-part-type="genus" reg="Celoporthe">Cel.</tp:taxon-name-part> <tp:taxon-name-part taxon-name-part-type="species" reg="paradisiaca">paradisiaca</tp:taxon-name-part></tp:taxon-name></italic> CWM38384</td><td rowspan="1" colspan="1">
                      <bold>A</bold>
                    </td><td rowspan="1" colspan="1">
                      <bold>G</bold>
                    </td><td rowspan="1" colspan="1">
                      <bold>A</bold>
                    </td><td rowspan="1" colspan="1">–</td><td rowspan="1" colspan="1">–</td><td rowspan="1" colspan="1">A</td><td rowspan="1" colspan="1">
                      <bold>A</bold>
                    </td><td rowspan="1" colspan="1">–</td></tr><tr><td rowspan="1" colspan="1"><italic><tp:taxon-name><tp:taxon-name-part taxon-name-part-type="genus" reg="Celoporthe">Cel.</tp:taxon-name-part> <tp:taxon-name-part taxon-name-part-type="species" reg="hawaiiensis">hawaiiensis</tp:taxon-name-part></tp:taxon-name></italic> CMW38553</td><td rowspan="1" colspan="1">–</td><td rowspan="1" colspan="1">–</td><td rowspan="1" colspan="1">G</td><td rowspan="1" colspan="1">–</td><td rowspan="1" colspan="1">–</td><td rowspan="1" colspan="1">–</td><td rowspan="1" colspan="1">–</td><td rowspan="1" colspan="1">T</td></tr><tr><td rowspan="1" colspan="1"><italic><tp:taxon-name><tp:taxon-name-part taxon-name-part-type="genus" reg="Celoporthe">Cel.</tp:taxon-name-part> <tp:taxon-name-part taxon-name-part-type="species" reg="hawaiiensis">hawaiiensis</tp:taxon-name-part></tp:taxon-name></italic> CMW38582</td><td rowspan="1" colspan="1">–</td><td rowspan="1" colspan="1">–</td><td rowspan="1" colspan="1">G</td><td rowspan="1" colspan="1">–</td><td rowspan="1" colspan="1">–</td><td rowspan="1" colspan="1">–</td><td rowspan="1" colspan="1">–</td><td rowspan="1" colspan="1">T</td></tr><tr><td rowspan="1" colspan="1">
                      <italic><tp:taxon-name><tp:taxon-name-part taxon-name-part-type="genus" reg="Celoporthe">Cel.</tp:taxon-name-part> <tp:taxon-name-part taxon-name-part-type="species" reg="hawaiiensis">hawaiiensis</tp:taxon-name-part></tp:taxon-name> CMW38610</italic>
                      <sup>3</sup>
                    </td><td rowspan="1" colspan="1">–</td><td rowspan="1" colspan="1">–</td><td rowspan="1" colspan="1">G</td><td rowspan="1" colspan="1">–</td><td rowspan="1" colspan="1">–</td><td rowspan="1" colspan="1">–</td><td rowspan="1" colspan="1">–</td><td rowspan="1" colspan="1">T</td></tr><tr><td rowspan="1" colspan="1">
                      <italic><tp:taxon-name><tp:taxon-name-part taxon-name-part-type="genus" reg="Celoporthe">Cel.</tp:taxon-name-part> <tp:taxon-name-part taxon-name-part-type="species" reg="guangdongensis">guangdongensis</tp:taxon-name-part></tp:taxon-name> CMW12750</italic>
                      <sup>3</sup>
                    </td><td rowspan="1" colspan="1">–</td><td rowspan="1" colspan="1">–</td><td rowspan="1" colspan="1">G</td><td rowspan="1" colspan="1">
                      <bold>C</bold>
                    </td><td rowspan="1" colspan="1">
                      <bold>A</bold>
                    </td><td rowspan="1" colspan="1">A</td><td rowspan="1" colspan="1">–</td><td rowspan="1" colspan="1">T</td></tr></tbody></table><table-wrap-foot><fn><p><sup>1</sup> Polymorphic nucleotides occurring only in all isolates are shown, not alleles that partially occur in individuals per phylogenetic group. <sup>2</sup> Numerical positions of the nucleotides in the DNA sequence alignments are indicated. <sup>3</sup> Ex-type isolates are indicated in italic. <sup>4</sup> Fixed polymorphisms for each group are in bold.</p></fn></table-wrap-foot></table-wrap><table-wrap id="T7" position="float" orientation="portrait"><label>Table 7.</label><caption><p>Nucleotide differences observed in the <italic><abbrev xmlns:xlink="http://www.w3.org/1999/xlink" xlink:title="β-tubulin" id="ABBRID0EXGFK" xlink:type="simple">BT1</abbrev></italic> and <italic><abbrev xmlns:xlink="http://www.w3.org/1999/xlink" xlink:title="transcription elongation factor-1α" id="ABBRID0E3GFK" xlink:type="simple">TEF1</abbrev></italic> gene regions between <italic><tp:taxon-name><tp:taxon-name-part taxon-name-part-type="genus" reg="Celoporthe">Celoporthe</tp:taxon-name-part> <tp:taxon-name-part taxon-name-part-type="species" reg="hawaiiensis">hawaiiensis</tp:taxon-name-part></tp:taxon-name></italic>, <italic><tp:taxon-name><tp:taxon-name-part taxon-name-part-type="genus" reg="Celoporthe">Cel.</tp:taxon-name-part> <tp:taxon-name-part taxon-name-part-type="species" reg="guangdongensis">guangdongensis</tp:taxon-name-part></tp:taxon-name></italic> and <italic><tp:taxon-name><tp:taxon-name-part taxon-name-part-type="genus" reg="Celoporthe">Cel.</tp:taxon-name-part> <tp:taxon-name-part taxon-name-part-type="species" reg="paradisiaca">paradisiaca</tp:taxon-name-part></tp:taxon-name></italic>.</p></caption><table id="TID0EEUEK" rules="all"><tbody><tr><th rowspan="2" colspan="1">Species/Isolate No.</th><th rowspan="1" colspan="5">
                      <italic><abbrev xmlns:xlink="http://www.w3.org/1999/xlink" xlink:title="β-tubulin" id="ABBRID0EOIFK" xlink:type="simple">BT1</abbrev></italic>
                      <sup>1</sup>
                    </th><th rowspan="1" colspan="3">
                      <italic>TEF</italic>
                      <sup>1</sup>
                    </th></tr><tr><th rowspan="1" colspan="1">57<sup>2</sup></th><th rowspan="1" colspan="1">131</th><th rowspan="1" colspan="1">139</th><th rowspan="1" colspan="1">175</th><th rowspan="1" colspan="1">272</th><th rowspan="1" colspan="1">77</th><th rowspan="1" colspan="1">220</th><th rowspan="1" colspan="1">222</th></tr><tr><td rowspan="1" colspan="1">
                      <italic><tp:taxon-name><tp:taxon-name-part taxon-name-part-type="genus" reg="Celoporthe">Cel.</tp:taxon-name-part> <tp:taxon-name-part taxon-name-part-type="species" reg="paradisiaca">paradisiaca</tp:taxon-name-part></tp:taxon-name> CWM38360</italic>
                      <sup>3</sup>
                    </td><td rowspan="1" colspan="1">C<sup>d</sup></td><td rowspan="1" colspan="1">T</td><td rowspan="1" colspan="1">
                      <bold>A</bold>
                    </td><td rowspan="1" colspan="1">C</td><td rowspan="1" colspan="1">
                      <bold>C</bold>
                    </td><td rowspan="1" colspan="1">C</td><td rowspan="1" colspan="1">–</td><td rowspan="1" colspan="1">
                      <bold>A</bold>
                    </td></tr><tr><td rowspan="1" colspan="1"><italic><tp:taxon-name><tp:taxon-name-part taxon-name-part-type="genus" reg="Celoporthe">Cel.</tp:taxon-name-part> <tp:taxon-name-part taxon-name-part-type="species" reg="paradisiaca">paradisiaca</tp:taxon-name-part></tp:taxon-name></italic> CMW38368</td><td rowspan="1" colspan="1">C</td><td rowspan="1" colspan="1">T</td><td rowspan="1" colspan="1">
                      <bold>A</bold>
                    </td><td rowspan="1" colspan="1">C</td><td rowspan="1" colspan="1">
                      <bold>C</bold>
                    </td><td rowspan="1" colspan="1">C</td><td rowspan="1" colspan="1">–</td><td rowspan="1" colspan="1">
                      <bold>A</bold>
                    </td></tr><tr><td rowspan="1" colspan="1"><italic><tp:taxon-name><tp:taxon-name-part taxon-name-part-type="genus" reg="Celoporthe">Cel.</tp:taxon-name-part> <tp:taxon-name-part taxon-name-part-type="species" reg="paradisiaca">paradisiaca</tp:taxon-name-part></tp:taxon-name></italic> CWM38384</td><td rowspan="1" colspan="1">C</td><td rowspan="1" colspan="1">T</td><td rowspan="1" colspan="1">
                      <bold>A</bold>
                    </td><td rowspan="1" colspan="1">C</td><td rowspan="1" colspan="1">
                      <bold>C</bold>
                    </td><td rowspan="1" colspan="1">C</td><td rowspan="1" colspan="1">–</td><td rowspan="1" colspan="1">
                      <bold>A</bold>
                    </td></tr><tr><td rowspan="1" colspan="1"><italic><tp:taxon-name><tp:taxon-name-part taxon-name-part-type="genus" reg="Celoporthe">Cel.</tp:taxon-name-part> <tp:taxon-name-part taxon-name-part-type="species" reg="hawaiiensis">hawaiiensis</tp:taxon-name-part></tp:taxon-name></italic> CMW38553</td><td rowspan="1" colspan="1">C</td><td rowspan="1" colspan="1">
                      <bold>G</bold>
                    </td><td rowspan="1" colspan="1">G</td><td rowspan="1" colspan="1">C</td><td rowspan="1" colspan="1">G</td><td rowspan="1" colspan="1">
                      <bold>A</bold>
                    </td><td rowspan="1" colspan="1">A</td><td rowspan="1" colspan="1">C</td></tr><tr><td rowspan="1" colspan="1"><italic><tp:taxon-name><tp:taxon-name-part taxon-name-part-type="genus" reg="Celoporthe">Cel.</tp:taxon-name-part> <tp:taxon-name-part taxon-name-part-type="species" reg="hawaiiensis">hawaiiensis</tp:taxon-name-part></tp:taxon-name></italic> CMW38582</td><td rowspan="1" colspan="1">C</td><td rowspan="1" colspan="1">
                      <bold>G</bold>
                    </td><td rowspan="1" colspan="1">G</td><td rowspan="1" colspan="1">C</td><td rowspan="1" colspan="1">G</td><td rowspan="1" colspan="1">
                      <bold>A</bold>
                    </td><td rowspan="1" colspan="1">A</td><td rowspan="1" colspan="1">C</td></tr><tr><td rowspan="1" colspan="1">
                      <italic><tp:taxon-name><tp:taxon-name-part taxon-name-part-type="genus" reg="Celoporthe">Cel.</tp:taxon-name-part> <tp:taxon-name-part taxon-name-part-type="species" reg="hawaiiensis">hawaiiensis</tp:taxon-name-part></tp:taxon-name> CMW38610</italic>
                      <sup>3</sup>
                    </td><td rowspan="1" colspan="1">C</td><td rowspan="1" colspan="1">
                      <bold>G</bold>
                    </td><td rowspan="1" colspan="1">G</td><td rowspan="1" colspan="1">C</td><td rowspan="1" colspan="1">G</td><td rowspan="1" colspan="1">
                      <bold>A</bold>
                    </td><td rowspan="1" colspan="1">A</td><td rowspan="1" colspan="1">C</td></tr><tr><td rowspan="1" colspan="1">
                      <italic><tp:taxon-name><tp:taxon-name-part taxon-name-part-type="genus" reg="Celoporthe">Cel.</tp:taxon-name-part> <tp:taxon-name-part taxon-name-part-type="species" reg="guangdongensis">guangdongensis</tp:taxon-name-part></tp:taxon-name> CMW12750</italic>
                      <sup>3</sup>
                    </td><td rowspan="1" colspan="1">
                      <bold>T</bold>
                    </td><td rowspan="1" colspan="1">T</td><td rowspan="1" colspan="1">G</td><td rowspan="1" colspan="1">–</td><td rowspan="1" colspan="1">G</td><td rowspan="1" colspan="1">C</td><td rowspan="1" colspan="1">A</td><td rowspan="1" colspan="1">C</td></tr></tbody></table><table-wrap-foot><fn><p><sup>1</sup> Polymorphic nucleotides occurring only in all isolates are shown, not alleles that partially occur in individuals per phylogenetic group. <sup>2</sup> Numerical positions of the nucleotides in the DNA sequence alignments are indicated. <sup>3</sup> Ex-type isolates are indicated in italic. <sup>4</sup> Fixed polymorphisms for each group are in bold.</p></fn></table-wrap-foot></table-wrap></tp:treatment-sec></tp:taxon-treatment>
